# Supplementary material for: Metabolic Features of Saliva in Breast Cancer Patients
Source: Metabolites. 2022 Feb 10;12(2):166. doi: 10.3390/metabo12020166 (PMC8879753; doi:10.3390/metabo12020166)
Supplement: Supplementary file 1 [file metabolites-12-00166-s001.zip]

Archive with 1 entries (1 files):
- metabolites-1575209-supplementary.pdf
